# Supplementary material for: MicroRNA expression profiling with a droplet digital PCR assay enables molecular diagnosis and prognosis of cancers of unknown primary
Source: Mol Oncol. 2021 Jun 23;15(10):2732–51. doi: 10.1002/1878-0261.13026 (PMC8486570; doi:10.1002/1878-0261.13026)
Supplement: Supplementary file 3 — Table S1. Clinic‐pathological features of 159 samples. [file MOL2-15-2732-s005.xlsx]

## Sheet: STable2
Supplementary table 1. Clinic-pathological features of 159 samples
Sample ID	Multiple metastases	Gender	Type	Age at diagnosis	Primary site	Sample site	tumor class ID	Histology	FFPE tumor cellularity rate (%)	Stage/grading	Study
BC001		ND	t	NA	breast	breast	LBC	luminal lobular carcinoma	NA	NA	retrospective
BC008		ND	t	NA	breast	breast	LBC	luminal lobular carcinoma	NA	NA	retrospective
BQ024		F	t	NA	breast	breast	TNBC	TNBC	NA	NA	retrospective
BQ033		F	t	NA	breast	breast	TNBC	TNBC	NA	NA	retrospective
BQ038		F	t	NA	breast	breast	TNBC	TNBC	NA	NA	retrospective
CB001		M	t	75.2274	bile duct	bile duct	CHOL	cholangiocarcinoma	NA	NA	retrospective
CB002		F	CUP	64.5781	NA	liver		adenocarcinoma	50	M1	retrospective
CB003		F	CUP	80.5096	NA	soft tissue		muciparic adenocarcinoma	60	M1	retrospective
CB004		M	t	NA	testis	testis	TGSC	germ cell seminomatous carcinoma	NA	NA	retrospective
CB005		M	t	NA	testis	testis	TGSC	germ cell seminomatous carcinoma	NA	NA	retrospective
CB006		F	t	NA	pancreas	pancreas	PAAD	adenocarcinoma	NA	NA	retrospective
CB011		F	CUP	75.1945	NA	lymph node		poorly differentiated carcinoma	85	M1	retrospective
CB012		M	CUP	76.137	NA	bone marrow		adenocarcinoma	20	M1	retrospective
CB013		F	CUP	71.1342	NA	lymph node		mucinous adenocarcinoma	70	M1	retrospective
CB014		F	CUP	46.6849	NA	lymph node		papillary adenocarcinoma	50	3	retrospective
CB015		F	t	NA	lung	lung	LUAD	adenocarcinoma	NA	NA	retrospective
CB016		M	t	NA	lung	lung	LUAD	adenocarcinoma	NA	NA	retrospective
CB017		M	t	NA	lung	lung	LUAD	adenocarcinoma	NA	NA	retrospective
CB018		M	t	NA	lung	lung	LUAD	adenocarcinoma	NA	NA	retrospective
CB019		M	t	NA	gastrointestinal NET	gastrointestinal NET	GI-NET	gastrointestinal NET	NA	NA	retrospective
CB020		F	t	NA	gastric	gastric	STAD	adenocarcinoma	NA	NA	retrospective
CB021		F	t	NA	lung	lung	LUAD	adenocarcinoma	NA	NA	retrospective
CB022		F	t	NA	gastrointestinal NET	gastrointestinal NET	GI-NET	gastrointestinal NET	NA	NA	retrospective
CB023		M	t	NA	gastric	gastric	STAD	adenocarcinoma	NA	NA	retrospective
CB024		M	t	NA	gastrointestinal NET	gastrointestinal NET	GI-NET	gastrointestinal NET	NA	NA	retrospective
CB025		M	t	NA	gastrointestinal NET	gastrointestinal NET	GI-NET	gastrointestinal NET	NA	NA	retrospective
CB026		M	t	NA	pancreas	pancreas	PAAD	adenocarcinoma	NA	NA	retrospective
CB028		M	t	NA	urothelial	urothelial	BLCA	transitional cell carcinoma	NA	NA	retrospective
CB032		M	t	NA	prostate	prostate	PRAD	adenocarcinoma	NA	NA	retrospective
CB033		F	CUP	76.5781	NA	lymph node		carcinoma	60	NA	prospective
CB034		M	t	NA	prostate	prostate	PRAD	adenocarcinoma	NA	NA	retrospective
CB035		M	t	NA	pancreas	pancreas	PAAD	adenocarcinoma	NA	NA	retrospective
CB036		M	t	NA	gastrointestinal NET	gastrointestinal NET	GI-NET	gastrointestinal NET	NA	NA	retrospective
CB037		M	t	NA	kidney	kidney	KIRC	clear-cell carcinoma	NA	NA	retrospective
CB038		M	t	NA	kidney	kidney	KIRC	clear-cell carcinoma	NA	NA	retrospective
CB039		F	t	NA	kidney	kidney	KIRC	clear-cell carcinoma	NA	NA	retrospective
CB041		F	t	NA	urothelial	urothelial	BLCA	transitional cell carcinoma	NA	NA	retrospective
CB042		F	t	NA	urothelial	urothelial	BLCA	transitional cell carcinoma	NA	NA	retrospective
CB043		M	t	NA	urothelial	urothelial	BLCA	transitional cell carcinoma	NA	NA	retrospective
CB044		F	m	NA	colon/rectum	liver	CRC	hepatic metastasis from colon adenocarcinoma	NA	NA	retrospective
CB048		F	m	NA	breast	liver	LBC	hepatic metastasis from breast	NA	NA	retrospective
CB049		M	m	NA	pancreas	liver	PAAD	hepatic metastasis from pancreas adenocarcinoma	NA	NA	retrospective
CB053		F	CUP	60.2685	NA	liver		poorly differentiated, solid and micropapillary adenocarcinoma	75	NA	prospective
CB054		F	CUP	59.3068	NA	breast		carcinoma	70	NA	prospective
CB055		F	CUP	49.2767	NA	lymph node		adenocarcinoma	50	NA	prospective
CB056		ND	t	NA	bile duct	bile duct	CHOL	cholangiocarcinoma	NA	NA	retrospective
CB057		ND	t	NA	bile duct	bile duct	CHOL	cholangiocarcinoma	NA	NA	retrospective
CB058		ND	t	NA	bile duct	bile duct	CHOL	cholangiocarcinoma	NA	NA	retrospective
CB059		ND	t	NA	bile duct	bile duct	CHOL	cholangiocarcinoma	NA	NA	retrospective
CB060		ND	t	NA	bile duct	bile duct	CHOL	cholangiocarcinoma	NA	NA	retrospective
CB061		M	CUP	60.274	NA	kidney		poorly differentiated adenocarcinoma	70	NA	retrospective
CB062		M	CUP	86.8466	NA	prostate		carcinoma with a myxoid stroma and ring-shaped aspects with a castone	80	NA	prospective
CB064		M	CUP	58.2164	NA	liver		squamous carcinoma	65	NA	prospective
CB065		ND	t	NA	testis	testis	TGSC	germ cell seminomatous carcinoma	NA	NA	retrospective
CB066		ND	t	NA	liver	liver	LIHC	hepatocellular carcinoma	NA	NA	retrospective
CB068		M	t	NA	testis	testis	TGSC	germ cell seminomatous carcinoma	NA	NA	retrospective
CB069		ND	t	NA	lung	lung	LUSC	squamous cell carcinoma	NA	NA	retrospective
CB070		ND	t	NA	lung	lung	LUSC	squamous cell carcinoma	NA	NA	retrospective
CB071		F	CUP	64.0767	NA	liver		adenocarcinoma	60	G2	prospective
CB072		F	t	NA	endometrium	endometrium	UCEC	adenocarcinoma	NA	NA	retrospective
CB073		ND	m	NA	Head & Neck	lung	HNSC	lung metastasis from oropharyngeal squamous cell carcinoma	NA	NA	retrospective
CB074		ND	t	NA	kidney	kidney	KIRP	papillary cell carcinoma	NA	NA	retrospective
CB075		ND	t	NA	liver	liver	LIHC	hepatocellular carcinoma	NA	NA	retrospective
CB076		ND	t	NA	kidney	kidney	KIRP	papillary cell carcinoma	NA	NA	retrospective
CB077		ND	t	NA	liver	liver	LIHC	hepatocellular carcinoma	NA	NA	retrospective
CB078		ND	t	NA	kidney	kidney	KIRP	papillary cell carcinoma	NA	NA	retrospective
CB080		M	t	NA	Head & Neck	parotid glands	HNSC	adenocarcinoma	NA	NA	retrospective
CB081		M	t	NA	Head & Neck	parotid glands	HNSC	adenoid cystic carcinoma	NA	NA	retrospective
CB082		M	t	NA	Head & Neck	tongue	HNSC	epidermoid carcinoma of base of tongue	NA	NA	retrospective
CB083		M	t	NA	Head & Neck	rhinopharynx	HNSC	carcinoma	NA	NA	retrospective
CB085		F	t	NA	Head & Neck	tongue	HNSC	epidermoid carcinoma of base of tongue	NA	NA	retrospective
CB088		M	t	NA	Head & Neck	parotid glands	HNSC	adenocarcinoma	NA	NA	retrospective
CB090		F	CUP	63.3479	NA	duodeno (ampulla of Vater)		poorly differentiated carcinoma	30	G3	prospective
CB091		F	t	NA	ovary	ovary	OV	ovarian serous carcinoma	NA	NA	retrospective
CB093		F	t	NA	ovary	ovary	OV	ovarian serous carcinoma	NA	NA	retrospective
CB094		F	t	NA	ovary	ovary	OV	ovarian serous carcinoma	NA	NA	retrospective
CB095		F	CUP	70.1233	NA	soft tissue		squamous carcinoma with sarcomatoid aspect	80	NA	prospective
CB097		F	CUP	68	NA	liver		neuroendocrine	90	M1	retrospective
CB098	B01	F	CUP	42	NA	lymph node		squamous cell carcinoma	80	NA	retrospective
CB100	B02	F	CUP	42	NA	lymph node		squamous cell carcinoma	40	NA	retrospective
CB101	B03	F	CUP	42	NA	breast		adenocarcinoma	80	NA	retrospective
CB102	B04	F	CUP	42	NA	breast		adenocarcinoma	85	NA	retrospective
CB103		M	CUP	81	NA	lymphnode		large cell carcinoma	50	NA	retrospective
CB104		M	CUP	43	NA	prostate		squamous cell carcinoma	90	NA	retrospective
CB105	E01	M	CUP	61	NA	liver		adenocarcinoma	40	NA	retrospective
CB106	E02	M	CUP	61	NA	thyroid		neuroendocrine	70	NA	retrospective
CB108	F01	M	CUP	74	NA	bone		adenocarcinoma	80	M1	retrospective
CB109	F02	M	CUP	74	NA	dermis		undifferentiated carcinoma	65	M1	retrospective
CB110		F	CUP	57	NA	brain		adenocarcinoma	70	M1	retrospective
CB112		M	CUP	79	NA	colon		adenocarcinoma	35	M1	retrospective
CB115		F	CUP	86	NA	muscle		adenocarcinoma	50	M1	retrospective
CB116		F	CUP	65	NA	ND		adenocarcinoma	60	M1	retrospective
CB117		M	CUP	69	NA	lymphnode		large cell carcinoma	80	M1	retrospective
CB118		M	CUP	61	NA	lymphnode		adenocarcinoma	60	M1	retrospective
CB119	Q01	M	CUP	66	NA	lymphnode		adenocarcinoma	50	M1	retrospective
CB120	Q02	M	CUP	66	NA	lymph node		adenocarcinoma	50	M1	retrospective
CB121	R01	M	CUP	69	NA	bone		adenocarcinoma	30	M1	retrospective
CB122	R02	M	CUP	69	NA	liver		adenocarcinoma	65	M1	retrospective
CB125		M	CUP	64	NA	cerebellum		mucinous adenocarcinoma	60	NA	prospective
CRC05		M	t	NA	colon	colon	CRC	adenocarcinoma	NA	T3N0	retrospective
CRC27		M	t	NA	colon	colon	CRC	adenocarcinoma	NA	T3N0	retrospective
M016		M	t	NA	skin/melanoma	skin/melanoma	SKCM	malignant melanoma	NA	NA	retrospective
M017		M	t	NA	skin/melanoma	skin/melanoma	SKCM	malignant melanoma	NA	NA	retrospective
M028		M	t	NA	skin/melanoma	skin/melanoma	SKCM	malignant melanoma	NA	NA	retrospective
M040		M	t	NA	skin/melanoma	skin/melanoma	SKCM	malignant melanoma	NA	NA	retrospective
PF001		F	t	78.5781	breast	breast	LBC	luminal lobular carcinoma	NA	2	retrospective
PF002		F	t	59.0466	ovary	ovary	OV	serous papillary carcinoma	NA	3	retrospective
PF003		M	t	71.3616	lung	lung	LUSC	squamous cell carcinoma	NA	3	retrospective
PF004		F	t	43.6466	breast	breast	LBC	luminal ductal carcinoma	NA	3	retrospective
PF005		F	CUP	75.1918	NA	lung		poorly differentiated adenocarcinoma	NA	NA	retrospective
PF006		F	CUP	80.5945	NA	brain		clear-cell carcinoma	NA	NA	retrospective
PF007		M	CUP	53.2055	NA	liver		adenocarcinoma	NA	NA	retrospective
PF010		M	m	61.7507	lung	brain	LUAD	brain metastasis from lung adenocarcinoma	NA	4	retrospective
PF011		M	CUP	75.2384	NA	lung		carcinoma with a transitional/squamous and glandular differentiation	NA	NA	retrospective
PF013		F	CUP	71	NA	liver		Poorly differentiated adenocarcinoma	NA	NA	retrospective
PF017		M	CUP	71.9973	NA	liver		adenocarcinoma	NA	NA	retrospective
PF018		F	CUP	78.9918	NA	liver		adenocarcinoma	NA	NA	retrospective
PF019		M	CUP	74.2082	NA	liver		adenocarcinoma	NA	NA	retrospective
PF020		M	CUP	72.4356	NA	pleura		adenocarcinoma	NA	NA	retrospective
PF021		F	CUP	79.3808	NA	pleura		adenocarcinoma	NA	NA	retrospective
PF022		M	CUP	72.9616	NA	pleura		adenocarcinoma	NA	NA	retrospective
PF024		M	CUP	77.189	NA	pleura		adenocarcinoma	NA	NA	retrospective
PF025		M	CUP	50.0411	NA	pleura		adenocarcinoma	NA	NA	retrospective
PF026		M	t	51.3836	colon	colon	CRC	adenocarcinoma	NA	4	retrospective
PF027		F	t	74.9781	kidney	kidney	KIRC	clear-cell carcinoma	NA	3	retrospective
PF028		F	t	79.3479	gastric	gastric	STAD	adenocarcinoma	NA	3	retrospective
PF029		M	t	75.3288	gastric	gastric	STAD	adenocarcinoma	NA	3	retrospective
PF031		M	t	73.9781	liver	liver	LIHC	hepatocellular carcinoma	NA	2	retrospective
PF038		F	t	70.8438	breast	breast	LBC	luminal ductal and lobular carcinoma	NA	2	retrospective
PF043		M	t	62.9507	colon/rectum	colon/rectum	CRC	adenocarcinoma	NA	2	retrospective
PF045		M	t	63.263	colon	colon	CRC	adenocarcinoma	NA	2	retrospective
PF051		M	t	66.6247	lung	lung	LUAD	adenocarcinoma	NA	3	retrospective
PF059		F	CUP	72.8164	NA	lymph node		poorly differentiated carcinoma	NA	NA	retrospective
PF060		M	t	66.8384	colon	colon	CRC	adenocarcinoma	NA	2	retrospective
PF062		M	t	68.9507	colon	colon	CRC	adenocarcinoma	NA	2; T2N2	retrospective
PF065		M	t	57.2164	pancreas	pancreas	PAAD	adenocarcinoma	NA	3	retrospective
PF066		F	t	61.8712	pancreas	pancreas	PAAD	ductal carcinoma	NA	2	retrospective
PF071		F	t	61.8493	kidney	kidney	KIRC	clear-cell carcinoma	NA	2	retrospective
PF075		M	t	55.7562	skin/melanoma	skin/melanoma	SKCM	malignant melanoma	NA	NA	retrospective
PF079		M	m	79.2438	skin/melanoma	gastric	SKCM	gastric metastasis from malignat melanoma	NA	4	retrospective
PF080		F	CUP	51.6932	NA	lymph node		adenocarcinoma	NA	NA	retrospective
PF081		F	t	46.4137	ovary	ovary	OV	mucinous adenocarcinoma	NA	3	retrospective
PF082		F	t	44.3233	ovary	ovary	OV	mucinous cystadenocarcinoma	NA	NA	retrospective
PF085		M	t	76.8521	gastric	gastric	STAD	adenocarcinoma	NA	3	retrospective
PF086		F	m	75.2986	gastric	liver	STAD	hepatic metastasis from gastric adenocarcinoma	NA	3	retrospective
PF087		M	m	85.8219	prostate	colon	PRAD	colon metastasi from prostate adenocarcinoma	NA	NA	retrospective
PF088		F	m	60.1699	endometrium	skin/melanoma	UCEC	skin metastasis from endometrial adenocarcinoma	NA	NA	retrospective
PF090		F	t	58.5945	endometrium	endometrium	UCEC	adenocarcinoma	NA	2	retrospective
PF092		F	t	65.3205	endometrium	endometrium	UCEC	adenocarcinoma	NA	2	retrospective
PF093		M	t	68.7425	prostate	prostate	PRAD	adenocarcinoma	NA	3; pT3a-pNX	retrospective
PF094		M	t	68.7425	prostate	prostate	PRAD	adenocarcinoma	NA	3; pT3a-pNX	retrospective
PF095		F	m	64.6027	kidney	pericardium	KIRC	pericardial metastasis from kidney clear-cell carcinoma	NA	2	retrospective
PF100		M	t	72.8822	prostate	prostate	PRAD	adenocarcinoma	NA	4; pT3b	retrospective
PF104		F	t	80.2082	endometrium	endometrium	UCEC	adenocarcinoma	NA	2	retrospective
PF109		F	t	80.2082	endometrium	endometrium	UCEC	adenocarcinoma	NA	2	retrospective
PF30A		F	t	84.6767	liver	liver	LIHC	hepatocellular carcinoma	NA	1	retrospective
PF30B		F	t	84.6767	liver	liver	LIHC	hepatocellular carcinoma	NA	1	retrospective
PF77A		M	t	67.537	skin/melanoma	skin/melanoma	SKCM	malignant melanoma	NA	4; pT3b	retrospective
PF77B		M	t	67.537	skin/melanoma	skin/melanoma	SKCM	malignant melanoma	NA	4; pT3b	retrospective
t= primary tumor; m= metastasis with known origin; CUP= cancer of unknown primary site; NET= neuroendocrine tumor; NA= not available; LUAD: lung adenocarcinoma; LUSC: lung squamous cell carcinoma; PAAD: pancreas exocrine adenocarcinoma, LIHC: hepatocellular carcinoma; CHOL: cholangiocarcinoma; KIRC: kidney renal clear cell carcinoma; KIRP: kidney renal papillary cell carcinoma; CRC: colorectal ad…
