# Supplementary material for: MicroRNA expression profiling with a droplet digital PCR assay enables molecular diagnosis and prognosis of cancers of unknown primary
Source: Mol Oncol. 2021 Jun 23;15(10):2732–51. doi: 10.1002/1878-0261.13026 (PMC8486570; doi:10.1002/1878-0261.13026)
Supplement: Supplementary file 4 — Table S2. List of miRNA assays in the custom ddPCR plate. [file MOL2-15-2732-s009.xlsx]

## Sheet: Foglio1
Supplementary table 2. List of miRNA assays in the custom ddPCR plate and miRNAs used by PAMr and LASSO for the site-of-origin prediction
microRNA	Plate well	Target sequence	Previous nomenclature	Qiagen LNA assay	Reference	used in PAMr prediction	used in LASSO prediction
hsa-let-7e-5p	A01	UGAGGUAGGAGGUUGUAUAGUU	hsa-let-7e	YP00205711	{Rosenfeld, 2008 #21}	x	x
hsa-let-7i-5p	A02	UGAGGUAGUAGUUUGUGCUGUU	hsa-let-7i	YP00204394	{Rosenfeld, 2008 #21}	x	x
hsa-miR-103a-3p	H12	AGCAGCAUUGUACAGGGCUAUGA	hsa-miR-103-20	YP00204063	{Ferracin, 2015 #98;Ferracin, 2010 #41}	x	x
hsa-miR-106b-5p	A06	UAAAGUGCUGACAGUGCAGAU	hsa-miR-106b	YP00205884	{Rosenfeld, 2008 #21}	x	x
hsa-miR-10a-3p	A04	CAAAUUCGUAUCUAGGGGAAUA	hsa-miR-10a*	YP00205688	{Ferracin, 2011 #133}	x
hsa-miR-10a-5p	A03	UACCCUGUAGAUCCGAAUUUGUG	hsa-miR-10a	YP00204778	{Ferracin, 2011 #133}	x	x
hsa-miR-10b-5p	A05	UACCCUGUAGAACCGAAUUUGUG	hsa-miR-10b	YP00205637	{Rosenfeld, 2008 #21}	x	x
hsa-miR-122-5p	A07	UGGAGUGUGACAAUGGUGUUUG	hsa-miR-122	YP00205664	{Ferracin, 2011 #133}
hsa-miR-124-3p	A08	UAAGGCACGCGGUGAAUGCCAA	hsa-miR-124	YP00206026	{Rosenfeld, 2008 #21}	x
hsa-miR-126-5p	A09	CAUUAUUACUUUUGGUACGCG	hsa-miR-126*	YP00206010	{Ferracin, 2011 #133}	x
hsa-miR-130a-3p	A10	CAGUGCAAUGUUAAAAGGGCAU	hsa-miR-130a	YP00204658	{Rosenfeld, 2008 #21}	x	x
hsa-miR-135b-5p	A11	UAUGGCUUUUCAUUCCUAUGUGA	hsa-miR-135b	YP00204130	{Ferracin, 2011 #133}	x	x
hsa-miR-138-5p	B01	AGCUGGUGUUGUGAAUCAGGCCG	hsa-miR-138	YP00206078	{Rosenfeld, 2008 #21}	x
hsa-miR-141-3p	B02	UAACACUGUCUGGUAAAGAUGG	hsa-miR-141	YP00204504	{Ferracin, 2011 #133}	x	x
hsa-miR-142-3p	B03	UGUAGUGUUUCCUACUUUAUGGA	hsa-miR-142-3p	YP00204291	{Rosenfeld, 2008 #21}	x	x
hsa-miR-145-5p	B04	GUCCAGUUUUCCCAGGAAUCCCU	hsa-miR-145	YP00204483	{Ferracin, 2011 #133}	x	x
hsa-miR-146a-5p	B05	UGAGAACUGAAUUCCAUGGGUU	hsa-miR-146a	YP00204688	{Ferracin, 2011 #133}	x
hsa-miR-148b-3p	B06	UCAGUGCAUCACAGAACUUUGU	hsa-miR-148b	YP00203906	{Rosenfeld, 2008 #21}	x
hsa-miR-149-5p	B07	UCUGGCUCCGUGUCUUCACUCCC	hsa-miR-149	YP00204321	{Ferracin, 2011 #133}	x	x
hsa-miR-152-3p	B08	UCAGUGCAUGACAGAACUUGG	hsa-miR-152	YP00204294	{Rosenfeld, 2008 #21}	x
hsa-miR-16-5p	H06	UAGCAGCACGUAAAUAUUGGCG	hsa-miR-16	YP00205702	{Ferracin, 2015 #98;Ferracin, 2010 #41}	x	x
hsa-miR-181a-2-3p	B10	ACCACUGACCGUUGACUGUACC	hsa-miR-181a-2*	YP00204142	{Ferracin, 2011 #133}	x
hsa-miR-181a-5p	B09	AACAUUCAACGCUGUCGGUGAGU	hsa-miR-181a	YP00206081	{Rosenfeld, 2008 #21}	x	x
hsa-miR-181b-5p	B11	AACAUUCAUUGCUGUCGGUGGGU	hsa-miR-181b	YP00204530	{Rosenfeld, 2008 #21}	x
hsa-miR-182-5p	C01	UUUGGCAAUGGUAGAACUCACACU	hsa-miR-182	YP00206070	{Ferracin, 2011 #133}	x	x
hsa-miR-183-5p	C02	UAUGGCACUGGUAGAAUUCACU	hsa-miR-183	YP00206030	{Ferracin, 2011 #133}	x
hsa-miR-187-3p	C03	UCGUGUCUUGUGUUGCAGCCGG	hsa-miR-187	YP00204018	{Rosenfeld, 2008 #21}	x	x
hsa-miR-187-5p	C04	GGCUACAACACAGGACCCGGGC	hsa-miR-187*	YP00205920	{Ferracin, 2011 #133}	x
hsa-miR-192-5p	C05	CUGACCUAUGAAUUGACAGCC	hsa-miR-192	YP00204099	{Ferracin, 2011 #133}	x
hsa-miR-193a-3p	C06	AACUGGCCUACAAAGUCCCAGU	hsa-miR-193a-3p	YP00204591	{Ferracin, 2011 #133}	x
hsa-miR-193b-3p	C07	AACUGGCCCUCAAAGUCCCGCU	hsa-miR-193b	YP00204226	{Rosenfeld, 2008 #21}	x	x
hsa-miR-194-3p	C09	CCAGUGGGGCUGCUGUUAUCUG	hsa-miR-194*	YP00204204	{Ferracin, 2011 #133}	x	x
hsa-miR-194-5p	C08	UGUAACAGCAACUCCAUGUGGA	hsa-miR-194	YP00204080	{Ferracin, 2011 #133}	x	x
hsa-miR-196a-5p	C10	UAGGUAGUUUCAUGUUGUUGGG	hsa-miR-196a	YP00204386	{Rosenfeld, 2008 #21}	x	x
hsa-miR-19b-3p	C11	UGUGCAAAUCCAUGCAAAACUGA	hsa-miR-19b	YP00204450	{Rosenfeld, 2008 #21}	x	x
hsa-miR-200a-3p	D01	UAACACUGUCUGGUAACGAUGU	hsa-miR-200a	YP00204707	{Ferracin, 2011 #133}	x
hsa-miR-200a-5p	D02	CAUCUUACCGGACAGUGCUGGA	hsa-miR-200a*	YP00206063	{Ferracin, 2011 #133}	x
hsa-miR-200b-3p	D03	UAAUACUGCCUGGUAAUGAUGA	hsa-miR-200b	YP00206071	{Ferracin, 2011 #133}	x	x
hsa-miR-200b-5p	D04	CAUCUUACUGGGCAGCAUUGGA	hsa-miR-200b*	YP00204144	{Ferracin, 2011 #133}	x
hsa-miR-200c-3p	D05	UAAUACUGCCGGGUAAUGAUGGA	hsa-miR-200c	YP00204482	{Ferracin, 2011 #133}	x	x
hsa-miR-204-5p	D06	UUCCCUUUGUCAUCCUAUGCCU	hsa-miR-204	YP00206072	{Ferracin, 2011 #133}	x	x
hsa-miR-205-5p	D07	UCCUUCAUUCCACCGGAGUCUG	hsa-miR-205	YP00204487	{Ferracin, 2011 #133}	x	x
hsa-miR-210-3p	D08	CUGUGCGUGUGACAGCGGCUGA	hsa-miR-210	YP00204333	{Ferracin, 2011 #133}	x	x
hsa-miR-211-5p	D09	UUCCCUUUGUCAUCCUUCGCCU	hsa-miR-211	YP00204009	{Ferracin, 2011 #133}	x	x
hsa-miR-214-3p	D10	ACAGCAGGCACAGACAGGCAGU	hsa-miR-214	YP00204510	{Rosenfeld, 2008 #21}	x	x
hsa-miR-215-5p	D11	AUGACCUAUGAAUUGACAGAC	hsa-miR-215	YP00204598	{Ferracin, 2011 #133}	x	x
hsa-miR-21-5p	H05	UAGCUUAUCAGACUGAUGUUGA	hsa-miR-21	YP00204230	{Rosenfeld, 2008 #21}
hsa-miR-224-5p	H08	UCAAGUCACUAGUGGUUCCGUUUAG	hsa-miR-224-5p	YP00204641	{Ferracin, 2015 #98;Ferracin, 2010 #41}	x
hsa-miR-24-3p	H04	UGGCUCAGUUCAGCAGGAACAG	hsa-miR-24	YP00204260	{Ferracin, 2015 #98;Ferracin, 2010 #41}	x	x
hsa-miR-25-3p	H10	CAUUGCACUUGUCUCGGUCUGA	hsa-miR-25	YP00204361	{Ferracin, 2015 #98;Ferracin, 2010 #41}	x	x
hsa-miR-27b-3p	E01	UUCACAGUGGCUAAGUUCUGC	hsa-miR-27b	YP00205915	{Rosenfeld, 2008 #21}	x	x
hsa-miR-29a-3p	E02	UAGCACCAUCUGAAAUCGGUUA	hsa-miR-29a	YP00204698	{Rosenfeld, 2008 #21}	x
hsa-miR-29b-3p	E03	UAGCACCAUUUGAAAUCAGUGUU	hsa-miR-29b	YP00204679	{Rosenfeld, 2008 #21}	x	x
hsa-miR-29c-3p	E04	UAGCACCAUUUGAAAUCGGUUA	hsa-miR-29c	YP00204729	{Rosenfeld, 2008 #21}	x
hsa-miR-30a-3p	E06	CUUUCAGUCGGAUGUUUGCAGC	hsa-miR-30a	YP00204457	{Ferracin, 2011 #133}	x
hsa-miR-30a-5p	E05	UGUAAACAUCCUCGACUGGAAG	hsa-miR-30a*	YP00205695	{Ferracin, 2011 #133}	x	x
hsa-miR-30c-5p	E07	UGUAAACAUCCUACACUCUCAGC	hsa-miR-30c	YP00204783	{Ferracin, 2011 #133}	x	x
hsa-miR-31-3p	E09	UGCUAUGCCAACAUAUUGCCAU	hsa-miR-31*	YP00204079	{Ferracin, 2011 #133}	x
hsa-miR-31-5p	E08	AGGCAAGAUGCUGGCAUAGCU	hsa-miR-31	YP00204236	{Ferracin, 2011 #133}	x	x
hsa-miR-320a	H07	AAAAGCUGGGUUGAGAGGGCGA	hsa-miR-320a	YP00206042	{Ferracin, 2015 #98;Ferracin, 2010 #41}	x	x
hsa-miR-331-3p	H11	GCCCCUGGGCCUAUCCUAGAA	hsa-miR-331-3p	YP00206046	{Ferracin, 2015 #98;Ferracin, 2010 #41}	x
hsa-miR-340-3p	E10	UCCGUCUCAGUUACUUUAUAGC	hsa-miR-340*	YP00204250	{Ferracin, 2011 #133}	x
hsa-miR-342-3p	E11	UCUCACACAGAAAUCGCACCCGU	hsa-miR-342-3p	YP00205625	{Ferracin, 2011 #133}	x	x
hsa-miR-345-5p	E12	GCUGACUCCUAGUCCAGGGCUC	hsa-miR-345	YP00206006	{Rosenfeld, 2008 #21}	x	x
hsa-miR-34a-5p	F01	UGGCAGUGUCUUAGCUGGUUGU	hsa-miR-34a	YP00204486	{Rosenfeld, 2008 #21}	x
hsa-miR-34b-3p	F02	CAAUCACUAACUCCACUGCCAU	hsa-miR-34b	YP00204005	{Rosenfeld, 2008 #21}	x
hsa-miR-361-5p	F03	UUAUCAGAAUCUCCAGGGGUAC	hsa-miR-361-5p	YP00206054	{Ferracin, 2011 #133}	x
hsa-miR-363-3p	F04	AAUUGCACGGUAUCCAUCUGUA	hsa-miR-363	YP00204726	{Ferracin, 2011 #133}	x	x
hsa-miR-372-3p	F05	AAAGUGCUGCGACAUUUGAGCGU	hsa-miR-372	YP00204137	{Rosenfeld, 2008 #21}	x	x
hsa-miR-373-3p	F06	GAAGUGCUUCGAUUUUGGGGUGU	hsa-miR-373	YP00204604	{Rosenfeld, 2008 #21}	x
hsa-miR-375-3p	F07	UUUGUUCGUUCGGCUCGCGUGA	hsa-miR-375	YP00204362	{Ferracin, 2011 #133}	x	x
hsa-miR-382-5p	F08	GAAGUUGUUCGUGGUGGAUUCG	hsa-miR-382	YP00204169	{Rosenfeld, 2008 #21}	x	x
hsa-miR-423-5p	H09	UGAGGGGCAGAGAGCGAGACUUU	hsa-miR-423-5p	YP00205624	{Ferracin, 2015 #98;Ferracin, 2010 #41}	x	x
hsa-miR-485-5p	F09	AGAGGCUGGCCGUGAUGAAUUC	hsa-miR-485-5p	YP02112548	{Ferracin, 2011 #133}	x	x
hsa-miR-506-3p	F10	UAAGGCACCCUUCUGAGUAGA	hsa-miR-506	YP00204539	{Ferracin, 2011 #133}	x
hsa-miR-508-3p	F11	UGAUUGUAGCCUUUUGGAGUAGA	hsa-miR-508-3p	YP00204480	{Ferracin, 2011 #133}	x	x
hsa-miR-509-3p	F12	UGAUUGGUACGUCUGUGGGUAG	hsa-miR-509-3p	YP00204458	{Ferracin, 2011 #133}	x	x
hsa-miR-510-5p	G01	UACUCAGGAGAGUGGCAAUCAC	hsa-miR-510	YP00204349	{Ferracin, 2011 #133}	x
hsa-miR-514a-3p	G02	AUUGACACUUCUGUGAGUAGA	hsa-miR-514	YP00205931	{Ferracin, 2011 #133}	x	x
hsa-miR-552-3p	G03	AACAGGUGACUGGUUAGACAA	hsa-miR-552	YP00206032	{Ferracin, 2011 #133}	x	x
hsa-miR-649	G04	AAACCUGUGUUGUUCAAGAGUC	hsa-miR-649	YP00204146	{Ferracin, 2011 #133}	x	x
hsa-miR-650	G05	AGGAGGCAGCGCUCUCAGGAC	hsa-miR-650	YP00204233	{Ferracin, 2011 #133}	x
hsa-miR-661	G06	UGCCUGGGUCUCUGGCCUGCGCGU	hsa-miR-661	YP00204657	{Ferracin, 2011 #133}	x	x
hsa-miR-873-5p	G07	GCAGGAACUUGUGAGUCUCCU	hsa-miR-873	YP00204175	{Ferracin, 2011 #133}	x
hsa-miR-92a-3p	G09	UAUUGCACUUGUCCCGGCCUGU	hsa-miR-92	YP00204258	{Rosenfeld, 2008 #21}	x	x
hsa-miR-92b-3p	G10	UAUUGCACUCGUCCCGGCCUCC	hsa-miR-92b	YP00204384	{Rosenfeld, 2008 #21}	x
hsa-miR-9-3p	G08	AUAAAGCUAGAUAACCGAAAGU	hsa-miR-9*	YP00204620	{Rosenfeld, 2008 #21}	x
hsa-miR-96-5p	G11	UUUGGCACUAGCACAUUUUUGCU	hsa-miR-96	YP00204417	{Ferracin, 2011 #133}	x
hsa-miR-99a-5p	G12	AACCCGUAGAUCCGAUCUUGUG	hsa-miR-99a	YP00204521	{Rosenfeld, 2008 #21}	x	x
SNORD44 (hsa)	H01			YP00203902
SNORD48 (hsa)	H02			YP00203903
U6 snRNA (hsa)	H03			YP00203907
UniSp3 IPC	A12			YP02119288
UniSp3 IPC	D12			YP02119288
UniSp6 CP	B12			YP00203954
NTC	C12
