# Supplementary material for: MicroRNA expression profiling with a droplet digital PCR assay enables molecular diagnosis and prognosis of cancers of unknown primary
Source: Mol Oncol. 2021 Jun 23;15(10):2732–51. doi: 10.1002/1878-0261.13026 (PMC8486570; doi:10.1002/1878-0261.13026)
Supplement: Supplementary file 5 — Table S3. Average miRNA expression and standard deviations for each tumor class. [file MOL2-15-2732-s008.xlsx]

## Sheet: Supplementary Table 3
Supplementary Table 3. Average miRNA expression and standard deviations for each tumor class.
	LBC		TNBC		CHOL		CRC		UCEC		STAD		GI-NET		HNSC		KIRC		KIRP		LIHC		LUAD		LUSC		OV		PAAD		PRAD		SKCM		TGSC		BLCA
	mean	sd	mean	sd	mean	sd	mean	sd	mean	sd	mean	sd	mean	sd	mean	sd	mean	sd	mean	sd	mean	sd	mean	sd	mean	sd	mean	sd	mean	sd	mean	sd	mean	sd	mean	sd	mean	sd
let-7e-5p	22.76	15.15	4.53333	1.46401	3.75	3.2937	4.63571	5.41439	29.9175	42.305	12.0025	13.0448	56.742	77.1522	1.38667	1.53085	12.98	9.53661	7.4	1.69706	0.87	1.28957	10.46	11.674	9.26667	5.98025	15.18	17.323	11.836	16.0832	59.482	88.6523	11.9	19.1105	1.89	2.01425	19.9033	25.0246
let-7i-5p	84.3	84.9718	51.3667	9.41134	23.85	23.3907	52.2333	36.9283	302.8	283.656	43.442	36.4293	131.66	154.15	47.7667	32.3652	98.42	77.6826	74.9333	39.9261	36.1	35.4493	148.683	122.443	140.3	70.1731	265.733	452.704	179.88	133.715	296.06	380.399	57.3333	92.0591	22.575	11.4171	167.733	198.689
miR-10a-5p	2.468	1.41708	0.73	0.618789	11.5067	17.1079	11.3857	6.54406	51.38	65.5197	3.474	2.75561	14.184	19.6835	0.701667	1.3329	6.048	6.5718	66.0333	60.1425	2.335	2.52019	7.23	7.84702	16.9333	10.3665	78.5567	182.006	10.252	9.44714	3.01	3.69287	1.44833	1.47711	2.5025	4.46784	3.5	2.59872
miR-10a-3p	0.094	0.103586	0.236667	0.25482	0.298333	0.323383	0.423333	0.256099	0.834	0.482784	0.238	0.297187	0.27	0.520625	0.02	0.0244949	0.224	0.19578	0.973333	0.574572	0.108333	0.0598052	0.193333	0.217685	0.186667	0.0945163	2.14333	4.97687	0.23	0.232271	0.21	0.243447	0.112857	0.115284	0.04	0.0355903	0.0675	0.085
miR-10b-5p	15.34	7.97578	2.86667	1.34288	1.64333	1.71376	7.25714	3.9454	187.5	80.3098	6.08	3.68741	4.652	4.47968	1.62833	0.966859	48.92	37.9931	46.5667	52.5011	1.77333	1.35473	2.53667	2.64924	11.7667	6.57368	163.183	217.292	5.08	4.18234	44.6	50.4875	9.95	8.44003	8.175	6.7943	20.55	22.4369
miR-106b-5p	17.12	15.1963	25.4	13.2895	12.15	11.5386	16.4	14.8386	76.76	92.2454	86.78	169.068	14.58	16.024	15.8833	11.3323	23.2	10.5769	20.2667	27.7424	8.91667	10.2515	24.5833	17.1769	73.5	59.3263	182.25	344.24	17.62	14.2814	73.64	83.6553	21.0286	28.5351	53.725	44.4023	13.375	7.89868
miR-122-5p	0.01	0	0.01	0	432	727.567	0.19	0.402285	1.11	1.98296	0.828	1.45278	0.04	0.067082	0.0216667	0.0285774	2.562	2.79065	0.573333	0.975722	1708.68	1970.1	0.0216667	0.0285774	0.01	0	0.375	0.654973	0.118	0.204622	0.1925	0.138654	0.0328571	0.0394606	0.01	0	0.07	0.12
miR-124-3p	0.086	0.0817313	0.03	0.034641	0.0433333	0.0520256	0.154286	0.105017	1.12	1.45098	0.054	0.0736885	0.276	0.411133	0.07	0.0969536	0.31	0.303645	0.0666667	0.0981495	0.01	0	0.2	0.294958	0.09	0.138564	0.213333	0.273983	0.312	0.255284	0.66	0.822283	0.215714	0.351514	13.7075	12.2138	0.355	0.500167
miR-126-5p	3.074	4.19542	0.386667	0.326241	2.29	3.01839	0.46	0.998516	21.36	25.6993	1.444	2.77864	3.482	3.33386	0.0616667	0.126557	40.496	72.2521	6.57	10.3317	79.25	186.093	8.73333	12.8779	2.13667	3.10516	4.045	4.46105	0.914	0.73156	2.458	3.18978	4.50429	5.58443	3.425	1.22304	3.305	2.5972
miR-130a-3p	19.66	20.12	20.6333	6.51869	6.1	3.41585	5.55714	4.16568	256.22	383.123	10.52	10.0783	10.76	11.1713	5.4	2.52903	20.7	13.8955	28.6	24.6939	11	12.1331	22.9	20.5907	23.9	13.2352	250.267	392.263	19.92	19.2512	127.78	159.036	11.2429	12.9851	46.075	40.6315	23.925	25.5522
miR-135b-5p	10.596	21.5922	19.8667	20.7085	13.6717	20.6262	20.3286	18.0048	61.52	18.2367	7	7.81409	1.244	0.708999	6.3	4.04178	2.19	2.74847	25.5867	40.9284	0.236667	0.34477	47.4	63.0803	58.0667	40.9214	462.8	1008.21	43.034	46.7918	13.428	26.0461	0.901429	0.720288	36.95	30.3188	5.13333	4.70567
miR-138-5p	0.652	1.21446	0.03	0.034641	0.0266667	0.0408248	0.124286	0.24979	0.428	0.598013	0.274	0.226119	3.15	6.10133	0.01	0	0.278	0.251237	1.77	2.17387	0.01	0	0.888333	1.00354	0.533333	0.497427	0.0916667	0.200042	0.102	0.125976	0.025	0.03	10.3329	17.467	0.2625	0.42594	2.0525	2.55663
miR-141-3p	51.02	31.5156	114.133	59.1663	13.3383	31.0444	66.9571	61.2916	177.04	140.795	43.62	40.9505	125.6	135.461	71.6167	61.5202	0.322	0.180472	71.1733	75.1579	0.525	0.835721	222.617	207.48	140.667	48.8808	277.833	241.087	66.94	30.1871	515.66	589.402	17.7167	13.8235	14.175	10.6343	28.975	18.5259
miR-142-3p	54.16	60.2907	167.333	14.0119	49.7833	88.5767	52.7143	61.9599	200.7	163.454	16.56	13.82	20.02	22.7249	164.433	109.149	79.14	72.1075	263.967	252.552	271	530.265	266.983	256.734	154	70.7107	187.583	196.024	75.68	91.0515	267.9	327.492	111.35	107.051	149.5	110.386	70.1	89.5524
miR-145-5p	190.8	99.1146	55.1	12.8526	368.883	438.101	222.286	111.412	2842.26	3052.93	334	357.956	998.26	1603.13	114.7	118.21	344	218.41	99.3667	157.377	120.817	152.021	268.083	209.504	471	124.964	350.45	335.202	802.16	780.128	3067.8	3102.92	58.2286	40.5929	12.96	13.6686	2882.97	3506.58
miR-146a-5p	18.08	21.5229	13.3	1.8735	9.86667	7.48964	11.7429	6.87213	34.24	17.5593	12.98	11.6759	7.978	5.80546	8.08333	8.04746	22.24	13.3558	3.03333	4.41514	6.7	7.9024	66.7667	70.0482	28.2667	17.6789	18.69	13.8974	14.78	15.9657	31.24	36.0189	184.443	218.273	17.475	9.74761	17.975	23.4086
miR-148b-3p	4.188	3.95875	3.3	0.264575	2.1	1.56205	1.60714	1.62272	23.42	23.1913	4.186	3.20881	23.03	29.4764	2.01	1.30038	7	5.33057	5.33333	5.99194	4.16833	6.62677	7.58333	9.02251	10.1333	2.25019	7.37	7.09737	7.02	4.63325	31.1	40.9558	3.05857	3.62263	2.8725	2.11464	4.05	2.92859
miR-149-5p	5.96	3.87014	0.686667	0.240901	1.30167	1.58213	0.807143	0.628933	7.3	9.35682	1.414	1.73014	8.04	13.7107	6.34667	6.13617	1.726	2.67592	6.3	7.23809	0.785	1.41134	3.44667	5.41622	20.4333	9.85715	13.4217	15.1585	1.626	1.88203	65.34	83.5548	1.69	0.75831	2.3925	1.96915	10.925	7.63779
miR-152-3p	10.62	2.61572	6.7	1.56205	14.2033	13.401	6.35714	5.32756	60.12	84.4556	4.46	2.27332	14.76	10.0798	8.36667	6.64249	11.88	5.57288	23.7667	18.536	97.9333	192.753	12.1667	14.6878	36.1	16.8134	19.9	14.8753	24.08	19.7811	89.92	115.041	8.78714	7.51415	2.52	1.54756	30.7	36.9687
miR-181a-5p	36.14	17.4752	20.4333	5.15978	21.15	16.1801	19.0857	16.0739	71.64	57.4057	16.28	11.2266	15.34	10.2885	9.66667	4.74496	37.3	17.969	19.6	30.1483	16.9167	17.9391	107.017	85.3566	66.7667	16.9542	34.0167	22.8453	56.12	46.9899	42.72	50.9056	28.4714	29.714	7.95	4.82044	40.4	26.8093
miR-181a-2-3p	0.546	0.445118	0.3	0.10583	1.12167	0.853004	0.371429	0.232768	1.806	0.821998	0.274	0.142056	0.38	0.280624	0.233333	0.0904802	0.638	0.319014	3.90333	5.50373	0.681667	0.971008	1.20333	0.559881	1.45	1.19059	1.025	0.387698	1.764	1.81561	1.54	2.03769	1.33571	1.72988	0.0375	0.0320156	0.62	0.865294
miR-181b-5p	15.94	11.2137	9.36667	2.35867	9.7	6.58665	6.15714	3.07347	32.9	16.07	6.46	4.74637	7.84	4.42244	5.56667	2.97971	19.08	8.28112	372.977	623.677	8.15667	10.6398	38.15	35.5427	26.4	5.23737	15.7167	7.35593	26.8	22.873	20.38	23.4488	16.7286	19.4741	3.0975	1.68227	13.075	9.05074
miR-182-5p	12.4	6.47418	2.03333	0.92376	3.08167	2.08768	2.65714	2.21273	8.32	2.53614	2.378	1.20371	17.124	23.1396	4.24333	5.38403	0.84	0.733792	7.03333	4.08575	15.9683	33.4332	8.6	7.53313	13.1667	5.39011	5.7	5.05925	3.24	2.03052	21.64	22.7643	1.01	1.13519	46.8	46.645	3.785	4.15299
miR-183-5p	5.775	2.72443	1.62	1.02235	2.44167	2.24486	2.59167	1.57239	6.06	3.54796	1.678	1.07188	23.95	31.5963	4.25333	6.16998	1.812	1.54886	3.86667	2.40069	8.96167	14.7398	6.59	6.56498	10.8	6.15061	4.65	4.38668	3.16	1.65922	14.786	17.351	0.662	0.524662	15.05	18.1955	3.8	4.27111
miR-187-3p	3.08	2.80482	0.26	0.38223	0.848333	0.975939	0.792857	0.909427	3.2	1.28841	1.236	1.19173	4.206	6.46507	3.08667	4.77093	0.678	0.561177	0.296667	0.437302	0.678333	1.06723	2.72	2.7408	6.6	2.90517	5.9	6.4103	0.684	0.650254	7.092	10.3007	0.82	1.47192	1.65	0.544671	4.5	3.48616
miR-187-5p	0.01	0	0.0366667	0.046188	0.0183333	0.0204124	0.01	0	0.044	0.0527257	0.01	0	0.082	0.134796	0.0233333	0.0326599	0.01	0	2.20667	3.80474	0.036	0.0581378	0.01	0	0.0266667	0.0288675	0.14	0.239833	0.01	0	0.13	0.208686	0.0314286	0.0273426	0.0375	0.055	0.075	0.0768115
miR-192-5p	1.356	1.47101	0.523333	0.259679	66.0833	58.5186	98.2857	55.3738	22.12	25.5665	93.32	31.314	238.86	307.248	0.76	0.700828	49.38	33.067	3.38333	5.73057	1155.1	2402.25	2.10833	1.50139	4.38333	4.98406	282.367	543.554	67.26	44.3082	9.268	12.1197	0.861429	0.89201	8.125	5.96958	1.4175	1.27479
miR-193a-3p	3.82	2.16956	2.73333	1.5308	0.818333	1.19101	3.16	3.35582	7.328	11.0178	2.09	2.47332	2.47	2.58403	1.345	1.1143	3.812	4.15359	31.0367	52.796	2.60333	2.87796	2.00167	1.74242	2.03333	0.23094	2.82	2.81779	4.276	4.67096	4.886	6.82935	2.10286	2.13258	3.55	2.8101	1.7525	1.41127
miR-193b-3p	24.42	12.2475	12.2	7.35051	11.7833	7.45504	10.3429	4.32776	60.36	83.7437	10.036	11.3195	10.96	5.6132	16.8667	12.7117	11.42	12.195	9.5	7.31232	38.2333	16.9701	11.8833	6.76562	38.6	15.1199	46	59.0838	23.64	13.4873	65	69.8881	10.1	7.64635	9.9125	8.9512	37	19.2799
miR-194-5p	2.644	2.26289	1.57333	0.765593	136.883	140.548	161.543	76.7954	48.2	46.7053	185.4	65.9265	412.22	563.742	1.255	0.784901	86.16	56.8269	7.28667	11.2777	1036.33	1720.16	3.23	2.94413	10.6667	13.3095	430.5	808.427	154.54	100.132	22.908	28.1854	1.40571	1.1169	8.875	6.81487	3.2325	3.2138
miR-194-3p	0.988	1.76266	0.0766667	0.11547	0.75	1.30467	2.94571	3.79438	0.252	0.252725	1.678	2.55896	2.07	1.82587	0.0316667	0.0530723	0.214	0.200325	5.36	9.21456	1.51167	2.18454	0.0616667	0.066458	0.0266667	0.0288675	1.99	3.0167	2.4	2.73899	0.24	0.159374	0.615714	1.58063	0.4125	0.662187	0.25	0.40398
miR-196a-5p	28.46	17.7883	3.93333	2.55016	1.01	1.39251	5.61429	4.70936	3.834	2.8997	5.38	2.37739	29.848	65.4915	2.63667	5.19676	22.98	15.5781	62.8567	93.2453	0.483333	0.849557	3.66167	4.96346	2.61	3.72694	5.82667	4.57151	3.606	6.30159	1.186	1.69138	3.49714	2.64803	2.285	3.82222	2.425	2.81588
miR-19b-3p	53.62	53.9138	104.667	23.1805	58.2667	48.0694	90.6714	72.1628	488.08	822.011	34.26	20.8428	45.88	34.1797	60.4333	33.1116	59.9	32.4775	200.25	216.021	85.5667	120.607	86.4667	61.223	158.667	62.8039	203.2	174.963	43.42	32.3925	602.48	697.44	47.9429	30.52	110.45	79.5426	51.925	38.1486
miR-200a-3p	11.76	16.2223	9.7	5.10979	5.834	10.6784	10.7143	4.28386	29.9	6.69029	19.04	14.9747	105.2	135.19	1.82333	0.948297	8.368	5.80156	29.7367	45.2393	0.305	0.236368	14.7183	19.7659	13.5333	5.15008	119.067	212.653	16.08	11.5703	53.482	99.8131	2.10714	2.29204	0.04	0.06	3.725	3.08369
miR-200a-5p	0.406	0.198318	0.19	0.196723	0.388333	0.470762	0.78	0.794707	1.796	0.786816	0.886	0.438782	1.992	2.55056	0.265	0.282259	0.204	0.165318	6.11667	9.10773	0.0966667	0.114134	0.553333	0.480902	1.30333	1.1415	9.88667	21.5195	1.098	0.542697	4.222	5.64721	0.0716667	0.0526941	0.025	0.03	0.1975	0.0834166
miR-200b-3p	49.98	32.375	38.3667	4.96622	54.5167	55.1937	126.686	55.7131	231.2	62.5875	94.22	64.0742	291.5	390.035	35.4	27.887	37.72	26.3687	146.48	226.189	9.54167	14.2105	81.9167	101.561	155.033	95.101	1158.52	2402.77	145.5	87.6385	1287.72	1999.22	7.2	4.86374	0.2275	0.159661	38.675	36.2466
miR-200b-5p	1.842	0.684704	1.9	0.9	1.845	1.57548	4.12857	2.86573	4.66	1.1371	3.16	3.34858	5.812	6.58458	1.425	0.730582	0.78	0.580991	3.56667	3.55293	0.351667	0.375309	2.02667	1.9646	3.9	2.88444	67.6833	150.113	4.16	2.05743	33.08	52.1107	0.298571	0.159419	0.135	0.144568	1.125	0.967385
miR-200c-3p	123	89.0351	94.2667	44.8025	45.6283	106.495	144.686	46.0763	174.7	52.0428	108.66	70.7621	332.22	305.14	47.72	30.4429	0.914	0.529509	26.1833	33.0613	2.91667	6.75374	352.5	329.154	299	102.328	1001.33	1589.97	141.56	65.3136	870.2	1087.88	30.5429	17.8554	13.15	7.67051	78.75	67.3067
miR-204-5p	2.502	1.52562	0.473333	0.411015	2.68667	3.27287	2.09	4.77127	35.32	17.0011	1.036	1.056	13.22	22.2877	0.28	0.552304	146.28	139.265	37.3833	64.6199	3.65	5.76262	0.606667	0.573818	1.55667	1.16903	20.0467	39.266	1.565	1.43992	38.64	44.1476	1.73857	2.01158	1.1925	0.583859	6.6	7.10446
miR-205-5p	180	92.9785	259.667	210.438	1.21	1.9884	2.33571	3.37565	80.82	112.752	3.212	5.13941	0.824	0.788086	433.167	311.615	2.558	3.65197	0.52	0.76531	1.50333	2.47412	228.067	314.282	3203.33	502.129	399.767	932.04	44.024	61.8854	2167.5	2716.53	247.129	149.67	11.2	9.11976	551.025	534.74
miR-210-3p	8.274	7.16149	13.0333	3.76076	1.94167	2.00793	11.3	8.44488	20.2	12.0152	8.26	4.79197	7.626	9.43937	8.745	10.4027	78	45.202	11.9367	15.532	5.76667	5.01145	22.4	18.0437	77	23.5873	208.467	444.724	35.12	27.5389	25.4	32.4803	4.45429	3.12452	6.575	6.20396	11.275	12.8209
miR-211-5p	3.802	3.67641	0.0266667	0.0288675	0.434	0.640258	2.14286	4.06676	2.01	3.69626	2.378	4.11777	2.064	2.73632	0.241667	0.567465	0.988	1.85177	6.26	10.7734	1.655	2.68321	1.10833	1.44338	0.34	0.571577	0.521667	0.974709	2.896	3.8144	0.264	0.277092	53.4143	48.8203	1.71	2.73731	1.575	2.41834
miR-214-3p	32.22	10.2522	9.1	4.32088	28.7833	23.7832	14.8143	11.2596	149.02	196.6	19.24	22.472	43.72	60.8619	12.4333	15.1724	6.02	2.17991	9.71333	11.1129	10.4767	12.6106	20.95	13.9279	32	10.7014	127.967	156.882	76.62	80.1643	158.6	187.061	11.6	6.291	4.2	1.27541	79.75	60.2299
miR-215-5p	1.226	1.2013	0.716667	0.332916	64.4667	63.7324	91.1571	47.6475	21.66	23.0385	98.84	32.626	207.36	269.531	0.475	0.218701	42.1	29.0537	4.68	5.96798	1047.23	2129.03	2.02167	1.50957	5.23	6.70378	115.767	130.474	72.82	49.8747	17.14	27.6675	0.778571	0.83983	7.15	5.07313	1.5275	1.27283
miR-27b-3p	100.78	84.1172	3.87	4.83991	10.085	9.42493	20.4429	22.358	237.96	189.821	38.36	40.7358	248.66	329.06	4.14167	3.66959	80.84	103.498	184.067	186.724	332.285	790.589	22.1967	34.9757	129.333	56.0387	113.117	177.468	29.184	60.3276	96.96	108.082	181.944	267.681	10.525	5.23601	118.725	101.305
miR-29a-3p	79.42	75.5676	67.6333	26.4614	49.4167	39.6669	49.9667	33.4996	653	802.428	36.64	29.8783	96.68	117.298	31.1	20.2506	62.92	37.3309	262.667	73.6569	69.2167	87.8019	110.65	79.7764	65.1	9.81377	321.6	349.91	150.74	171.937	209.18	212.941	45.5833	71.4333	29.325	7.37445	55.825	41.8867
miR-29b-3p	43.24	26.1991	52.2667	19.2993	18.1667	16.2726	44.5	35.859	533.46	970.023	23.54	14.1828	118	143.875	47.1333	47.3115	54.16	47.0581	346.333	276.56	70.3333	91.1649	96.8333	88.6692	46.8667	11.6762	403.317	460.221	109.44	152.89	302.92	342.605	41.35	57.2425	17.275	10.1955	33.175	17.0406
miR-29c-3p	119.78	69.1516	118	22.0681	90.7333	70.9734	87.0143	57.0774	1557.4	2743.88	57.34	51.8525	233.2	250.682	97.5	88.8502	123.64	100.032	372.167	311.342	150.317	215.9	268.717	227.98	164.333	53.1633	474.5	539.515	305.96	387.179	1080.06	1355.94	66.7714	65.5708	48.75	32.7166	81.35	80.5006
miR-30a-5p	29.38	23.2635	3.2	3.98497	12.95	3.83497	2.34857	1.6305	28.94	17.5741	4.744	5.12218	19.36	17.6248	1.648	1.21249	66.72	39.7212	32.9333	18.5133	9.92167	15.2882	9.21667	5.03723	10.5667	5.92481	38.0167	25.5176	13.68	9.12617	63	69.4705	14.5714	19.345	3.5	1.97146	15.225	19.7106
miR-30a-3p	6.36	4.04388	1.12667	1.07802	5.93333	2.92552	0.688571	1.03283	12.32	14.228	1.472	1.12892	4.08	2.97271	0.765	0.584662	21.62	11.7155	192.5	283.663	7.61333	14.4387	4.81167	6.84833	3.1	1.21655	11.2	13.3783	4.82	3.39072	24.26	26.6142	3.68571	3.00856	0.705	0.4474	4.93333	5.40771
miR-30c-5p	75.8	36.6223	47.3667	9.90269	177.217	95.1731	23.5429	9.10144	446.6	524.217	29.5	21.6431	119.36	86.7437	33.45	13.3376	295.4	163.598	413.867	591.028	407.533	758.73	105.85	106.999	398.667	487.155	383.667	281.697	138.7	120.447	670.48	788.959	63.1	46.0437	65.7	38.8329	139.4	161.846
miR-31-5p	5.56	5.18729	7.38	10.6802	6.965	15.5976	3.62714	4.36354	28.18	10.1945	18.16	15.0613	3.094	4.41711	3.58833	4.50022	2.312	2.37494	58.85	100.591	0.696667	1.37708	9.10333	8.29164	158.667	68.413	293.703	625.343	59.52	83.9711	46.128	68.39	4.13	3.94343	8.0625	7.95187	110.65	79.3
miR-31-3p	1.87	2.41129	0.246667	0.269506	0.376667	0.702329	0.857143	0.88149	2.66	1.33154	1.2	0.860959	0.256	0.26397	0.075	0.0714843	0.398	0.236368	4.74333	7.50782	0.173333	0.267781	0.88	0.886386	10.8667	7.8079	19.0983	40.7079	3.83	4.39056	2.318	3.23406	0.507143	0.62345	1.1575	1.16443	7.775	3.92545
miR-340-3p	2.812	1.69756	0.273333	0.232451	0.656667	0.475044	1.89857	2.06139	1.53	1.18566	2.156	2.45863	1.09	0.836242	0.191667	0.230601	1.518	1.83775	6.18333	10.0669	4.62833	8.94478	0.531667	0.513748	0.746667	0.355715	0.656667	0.362307	1.2	0.648228	2.406	2.52168	0.737143	0.936673	0.8725	0.400115	0.825	0.170783
miR-342-3p	54.76	18.8369	16.1667	3.7018	28.7167	27.1696	7.47143	5.92866	90.48	83.0098	15.28	19.2744	45.22	57.76	9.21667	6.03901	34.48	22.0325	17.0667	22.0273	47.8	64.0305	36.7167	29.1448	50.1333	10.3055	65.7833	38.9655	66.68	100.166	152.5	174.675	28.7429	22.3098	21	5.95707	38.775	42.9011
miR-345-5p	7.72	7.02794	4.13333	0.404145	1.585	1.57378	5.57143	4.30686	25.62	16.6993	5.26	1.49097	9.5	10.8425	3.18333	1.64611	7.38	4.01086	9.63667	8.74797	7.48333	4.85898	16.5167	15.4138	16.0667	6.51255	36.55	29.9674	11.02	8.95193	39.76	42.9515	3.75429	5.35502	8.8275	6.83986	8.55	6.02965
miR-34a-5p	34.02	24.659	24.2667	11.6732	8.23333	9.34637	15.9714	9.29367	123.82	85.842	12.7	8.05854	19.34	26.4665	24.4	23.5757	58.32	51.8902	62.5367	97.5993	28.05	26.3991	52.5	50.3584	45.6333	20.7746	71.98	76.5938	52.68	38.7135	154.88	202.023	48.1429	74.4624	14.3675	10.619	43.825	29.6967
miR-34b-3p	0.138	0.1499	0.01	0	0.14	0.231344	0.045	0.0857321	2.412	3.76907	0.036	0.0371484	0.678	1.41045	0.0933333	0.127854	0.086	0.074364	9.02333	15.5683	0.02	0.0244949	0.393333	0.407611	0.803333	0.390171	0.53	0.874162	0.146	0.190342	0.24	0.240624	0.085	0.11095	0.0825	0.055	0.1675	0.0921502
miR-361-5p	16.56	9.73283	10.4667	3.25935	14.5667	10.1917	6.57143	4.12056	127.18	163.736	8.28	3.87066	34.76	38.0189	7.31667	4.8873	21.98	10.1785	16.9333	21.0837	32.5167	46.8451	22.0667	19.7694	26.5333	9.79047	42.25	13.3889	21.92	19.0917	95.88	112.637	14.25	15.3939	18.6	14.5398	29.3	28.3563
miR-363-3p	4.538	4.09166	0.996667	0.462637	2.70833	3.38828	0.848571	0.98067	7.26	5.36311	1.832	0.94505	1.67	1.10145	1.40333	1.34178	5.14	3.42826	2.20333	2.75827	2.51333	2.02466	3.30167	2.31595	3.46667	1.76163	5.05	2.00474	3.92	2.38893	167.06	214.702	3.47571	4.13837	1.3225	0.469068	1.775	0.736546
miR-372-3p	0.9	1.10732	0.05	0.0360555	0.42	0.588592	0.0183333	0.0204124	0.084	0.102859	7.906	17.0532	0.314	0.555545	0.0183333	0.0204124	0.428	0.934676	0.01	0	0.681667	1.08958	0.025	0.0367423	0.03	0.034641	0.273333	0.455485	0.446	0.60119	0.212	0.3253	0.125714	0.216707	549.275	359.02	0.325	0.409349
miR-373-3p	0.472	0.52846	0.01	0	0.171667	0.256626	0.414286	0.964242	0.186	0.129345	13.608	30.2943	0.29	0.465349	0.065	0.0744983	0.712	0.89876	0.06	0.0866025	0.543333	0.884843	0.348333	0.494021	0.133333	0.142945	0.123333	0.090701	1.236	1.89067	0.072	0.0454973	0.0428571	0.0330224	543.7	419.397	0.24	0.208167
miR-375	29.225	46.5471	2.03667	1.8791	10.9617	13.1543	35.3571	35.3886	29	11.4081	112	224.86	2784.8	3482.9	3.145	4.38051	0.0675	0.0675154	0.52	0.595735	23.5233	53.6664	50.3833	72.4516	6.16667	1.70978	48.6833	83.5004	88.08	62.7059	1041.18	1418.54	0.398571	0.346479	0.1875	0.208866	0.37	0.50405
miR-382-5p	0.888	0.300283	0.383333	0.106927	1.00167	0.928535	1.37571	1.00216	1.512	1.17625	0.578	0.314197	0.876	0.846481	0.595	0.546763	0.176	0.12482	0.253333	0.421466	0.528333	0.631456	0.85	0.514743	3.94333	2.78561	4.46667	2.30536	3.154	2.05051	3.15	3.4585	0.341429	0.104471	4.935	3.37	4.755	5.85105
miR-485-5p	0.144	0.157892	0.01	0	0.0733333	0.104817	0.01	0	0.09	0.0761577	0.146	0.304105	0.124	0.124218	0.01	0	0.028	0.0402492	0.03	0.034641	0.0216667	0.0285774	0.11	0.0898888	0.03	0.034641	0.145	0.120125	0.17	0.260768	0.076	0.0719722	0.01	0	0.1525	0.135247	0.115	0.0772442
miR-506-3p	0.968	0.957899	0.01	0	0.14	0.218906	1.10571	1.74376	0.654	0.937353	0.826	1.10916	0.59	0.345905	0.02	0.0244949	0.36	0.694478	0.05	0.034641	0.766667	0.884978	0.241667	0.297215	0.793333	1.30516	1.78333	2.5489	1.102	1.524	0.078	0.125976	2.03429	1.87364	0.505	0.644489	0.4575	0.47162
miR-508-3p	2.242	2.86039	0.01	0	0.12	0.245764	0.582857	1.12728	0.568	0.54879	0.96	1.09142	0.39	0.3532	0.055	0.0520577	1.216	2.56359	0.0833333	0.011547	0.565	0.797415	0.261667	0.258876	0.253333	0.326241	6.815	11.2469	0.756	1.02909	0.092	0.0356371	3.86571	3.53394	1.225	1.10675	0.6975	1.13817
miR-509-3p	0.758	0.682583	0.03	0.034641	0.351667	0.616552	1.34571	2.23476	0.404	0.0554977	2.054	2.4047	2.654	5.0156	0.226667	0.282748	0.424	0.494297	0.153333	0.169214	0.32	0.542218	0.716667	0.551241	0.67	0.636632	14.7	25.8879	0.854	0.933933	0.48	0.501647	12.1286	11.9035	1.475	1.16566	0.205	0.19485
miR-510-5p	0.208	0.442741	0.01	0	0.145	0.330681	0.01	0	0.01	0	0.124	0.158051	0.328	0.71107	0.22	0.480916	0.204	0.34217	0.01	0	0.158333	0.334808	0.0183333	0.0204124	0.01	0	0.675	0.931853	0.01	0	0.022	0.0268328	1.77714	2.78809	0.01	0	0.04	0.06
miR-514a-3p	0.566	0.825609	0.123333	0.196299	0.01	0	0.475	1.13901	0.068	0.129692	0.53	0.634192	0.328	0.71107	0.0316667	0.0530723	0.368	0.800512	0.01	0	0.43	0.6003	0.05	0.0979796	0.01	0	3.50333	7.24967	0.022	0.0268328	0.01	0	2.52	4.00369	0.2425	0.212348	0.05	0.08
miR-552-3p	0.054	0.069857	0.01	0	0.0533333	0.0804156	0.718571	0.354045	0.098	0.120706	0.31	0.430058	0.25	0.366674	0.025	0.0367423	0.024	0.031305	0.01	0	0.038	0.0626099	0.05	0.0517687	0.01	0	0.111667	0.0964192	0.098	0.196774	0.258	0.365335	0.01	0	0.22	0.162686	0.28	0.226421
miR-649	0.962	1.29088	0.04	0.0519615	0.0783333	0.14006	0.268571	0.506011	0.13	0.268328	0.114	0.232551	0.056	0.0630872	0.075	0.159217	0.164	0.268477	0.01	0	0.413333	0.877557	0.08	0.0903327	0.11	0.173205	0.201667	0.306491	0.048	0.0576194	0.118	0.10895	0.01	0	0.0525	0.085	0.17	0.22166
miR-650	0.068	0.0697854	0.01	0	0.02	0.0244949	0.141429	0.147471	0.138	0.286217	0.214	0.296361	0.062	0.116276	0.085	0.183712	0.388	0.845234	0.01	0	0.221667	0.390713	0.0766667	0.103473	0.38	0.331512	0.536667	1.15968	0.092	0.0580517	0.01	0	0.0285714	0.0328778	0.0525	0.0567891	0.21	0.138804
miR-661	1.016	0.758241	0.01	0	0.316667	0.550842	0.584286	0.951628	0.32	0.43652	1.152	1.23833	1.126	0.804537	0.01	0	0.514	0.953273	0.01	0	0.436667	0.750298	0.0383333	0.0440076	0.0633333	0.0472582	0.128333	0.161173	0.26	0.380197	0.214	0.145534	0.447143	1.08238	0.275	0.25619	0.2325	0.239357
miR-873-5p	0.01	0	0.11	0.173205	0.01	0	0.0371429	0.0340168	3.074	5.50807	0.01	0	0.194	0.411437	0.0466667	0.0598888	0.022	0.0268328	0.06	0.043589	0.0283333	0.0285774	0.175	0.277471	0.416667	0.487887	0.07	0.0969536	0.01	0	0.25	0.239479	0.278571	0.459	0.1775	0.193455	0.2075	0.395
miR-9-3p	0.086	0.143631	1.03333	1.53115	0.235	0.265009	0.201429	0.335084	5.966	10.2339	0.01	0	0.11	0.137113	0.208333	0.237522	0.022	0.0268328	39.0067	67.5442	0.151667	0.216187	0.121667	0.17046	3.05	4.4605	0.168333	0.136296	0.168	0.236474	0.524	0.651943	0.1	0.0886942	1.5075	2.33106	0.135	0.179165
miR-92a-3p	86.26	108.031	77.6667	26.035	55.4833	26.9635	102.157	50.5403	260.24	269.393	88.44	67.9473	59.58	44.4093	39.2167	22.3561	77.54	25.437	54.6333	51.9621	106.517	80.7297	106.917	67.0922	118	59.5735	234.483	174.523	78.7	44.3749	300.88	297.385	70.5857	73.1763	131.725	100.459	97.3	49.4013
miR-92b-3p	5.5	2.83019	1.86667	0.321455	0.791667	0.577249	1.56286	1.14762	15.96	13.6776	1.93	1.53779	6.726	10.6717	1.25	1.10312	2.64	0.960729	10.7667	8.90749	0.811667	0.904642	2.475	1.57345	2.43333	0.550757	7.46333	6.42844	4.142	2.21016	10.98	13.6707	1.81571	2.23261	6.45	6.41067	4.2	3.76032
miR-96-5p	7.82	5.3742	3.6	0.866025	0.798333	0.978272	3.07143	2.4918	11.86	5.77001	3.19	3.55886	20.488	27.6627	10.2167	13.1861	1.208	1.54553	74.3333	97.0283	3.52167	5.53403	8.8	8.78817	8.4	5.37773	8.90833	14.2894	2.7	1.4543	34.28	40.9869	0.865714	0.967916	47.375	37.5954	1.995	2.10086
miR-99a-5p	149.84	170.27	52.6333	25.4343	55.55	50.3975	17.1	9.66626	2126.8	2840.05	38.56	28.1914	101.46	114.697	31.3833	24.9567	144.04	162.07	109.367	178.101	133.35	197.812	93.7667	73.8837	228	192.299	263.8	168.56	134.48	175.809	2473	3066.44	28.1143	20.3222	24.025	15.0608	461.65	704.957
miR-24-3p	166.4	80.0394	122	13.2288	315.05	267.44	120.629	85.1034	1660	2228.52	128.22	121.209	351.24	306.665	143.85	73.7706	321.6	115.355	316.5	453.512	528.417	941.975	273.517	231.553	771.667	461.461	374.167	305.332	485.2	386.42	1492	1984.23	394.786	471.495	40.7	10.2492	448.5	371.003
miR-21-5p	870.2	689.09	330.333	334.434	2826	5911.41	691.571	495.02	1417	663.586	472.6	290.887	444.8	333.854	520.952	1114.25	873.4	936.489	1240	1104.89	676.185	1144.43	1766.17	1844.08	3610	2022.33	8824.17	13593.2	3020	2256.03	3566.2	6071.82	1375.07	1960.3	525.5	318.459	706	491.651
miR-16-5p	247.8	123.749	157	19.5192	251.833	102.355	80.3714	45.5704	644.6	719.485	97.4	54.9174	242.4	220.416	81.0333	42.9602	338	103.634	127.867	131.203	830.6	1678.43	413.483	384.473	463	249.487	352.833	203.579	214.66	162.347	909.02	1053.71	322.429	374.779	186	54.0062	257.05	284.162
miR-320a	39.7	33.9634	20.6	1.64621	38.3333	31.0352	43.2429	19.8035	196.36	211.834	49.22	17.0206	47.94	45.6437	16.3	10.3302	31.54	6.39007	26.7833	32.5025	47.3833	66.959	34.35	24.6566	48.5	10.1489	55.1	20.9212	65.46	29.8169	166.72	235.768	30.8714	24.5411	44.05	42.3228	94.025	81.6965
miR-224-5p	2.768	4.56976	2.09667	2.77745	0.56	0.314006	4.47143	3.51697	2.4	1.07471	1.084	1.01333	1.062	1.73683	2.805	3.9281	2.258	1.83244	1.50333	1.94294	4.46667	4.29263	5.43833	4.57964	7.30333	8.55214	3.73	3.41314	4.124	3.85692	5.086	8.39764	0.775714	1.08801	0.8775	0.268375	6.055	7.86766
miR-423-5p	4.944	5.63912	1.08667	1.19605	0.591667	0.689505	2.69571	2.18696	13.72	10.2463	3.082	4.04402	7.244	9.22663	0.311667	0.681833	4.048	3.5988	6.87	9.88457	1.24167	1.36735	7.03333	4.58636	0.08	0.121244	3.735	3.73306	4.042	3.44279	7.512	10.9165	3.67143	5.96668	2.725	1.49304	3.3275	2.54958
miR-25-3p	46.86	32.2969	49.4667	20.8347	59.1667	24.851	44.4857	23.5804	132.88	152.132	50.02	21.6861	36.74	21.6734	20	13.8769	55.06	16.3986	34.5	33.1272	83.45	138.708	57.3	39.3706	140.9	84.4194	72.75	37.5253	52.02	35.7475	147.28	161.334	62.8286	78.0044	159.45	86.8532	40.2667	33.9129
miR-331-3p	12.86	5.72346	6.4	2.38956	4.61667	4.01269	6.61429	2.79489	45.36	53.3577	8.48	5.08104	25.638	29.8473	4.5	2.69592	20.76	13.3801	37.0333	38.8459	13.8333	15.5974	16.6333	13.1171	21.5667	8.81438	14.15	7.69851	23.36	17.3454	51.8	64.5797	11.4443	16.7551	6.105	4.39455	18.925	13.732
miR-103a-3p	87.002	94.0939	59.4	13.4547	29.15	25.909	31.8429	22.2547	282.2	243.005	53.7	21.0426	175.04	198.55	34.16	9.66892	108.92	58.7804	122.733	83.9477	95.75	97.9504	121.017	102.493	170	85.9127	169.933	100.222	156.4	125.781	472.22	605.08	100.7	134.15	56.725	44.7368	110.35	96.0203
