# Supplementary material for: MicroRNA expression profiling with a droplet digital PCR assay enables molecular diagnosis and prognosis of cancers of unknown primary
Source: Mol Oncol. 2021 Jun 23;15(10):2732–51. doi: 10.1002/1878-0261.13026 (PMC8486570; doi:10.1002/1878-0261.13026)
Supplement: Supplementary file 6 — Table S4. Error rates of the PAMR and LASSO models for each tumor class. [file MOL2-15-2732-s003.xlsx]

## Sheet: Foglio1
Supplementary Table 4. Error rates of the two models for each tumor class.
Tumor class	PAMR	LASSO
BLCA	0.75	0.70202
OV	0.73557	0.456349
PAAD	0.685714	0.718462
TNBC	0.666667	0.531746
CHOL	0.5	0.383333
HNSC	0.488095	0.473876
LIHC	0.373303	0.481146
KICA	0.253409	0.314123
TGSC	0.25	0.25
GI-NET	0.2	0.277778
UCEC	0.184615	0
STAD-CRC	0.158333	0.161905
LUSC	0.15625	0.479167
SKCM	0.139286	0.0628968
LUAD	0.0835859	0.0375
LBC	0.0285714	0.358824
PRAD	0.0181818	0
