# Supplementary material for: MicroRNA expression profiling with a droplet digital PCR assay enables molecular diagnosis and prognosis of cancers of unknown primary
Source: Mol Oncol. 2021 Jun 23;15(10):2732–51. doi: 10.1002/1878-0261.13026 (PMC8486570; doi:10.1002/1878-0261.13026)
Supplement: Supplementary file 7 — Table S5. Primary site prediction in metastases of known origin. [file MOL2-15-2732-s010.xlsx]

## Sheet: Predizione_verifica
Supplementary Table 5. Primary site prediction in metastases of known origin
Sample ID	Primary site	PAMR 1st prediction	PAMR 2nd prediction	LASSO 1st prediction	LASSO 2nd prediction
CB048	LBC	LBC	PAAD	LBC	STAD-CRC
CB044	CRC	STAD-CRC	PAAD	STAD-CRC	LIHC
PF088	UCEC	OV	PAAD	PAAD	PRAD
PF086	STAD	STAD-CRC	PAAD	STAD-CRC	PAAD
CB073	HNSC	TNBC	HNSC	TNBC	HNSC
PF095	KIRC	CHOL	LIHC	KICA	PAAD
PF010	LUAD	LBC	LUAD	LUAD	PAAD
CB049	PAAD	STAD-CRC	PAAD	STAD-CRC	PAAD
PF087	PRAD	STAD-CRC	PAAD	STAD-CRC	PAAD
PF079	SKCM	LUAD	SKCM	TNBC	KICA
