# Supplementary material for: MicroRNA expression profiling with a droplet digital PCR assay enables molecular diagnosis and prognosis of cancers of unknown primary
Source: Mol Oncol. 2021 Jun 23;15(10):2732–51. doi: 10.1002/1878-0261.13026 (PMC8486570; doi:10.1002/1878-0261.13026)
Supplement: Supplementary file 8 — Table S6. Confusion matrix of LASSO and PAMR in tumor and normal tissue based on TCGA data. [file MOL2-15-2732-s007.xlsx]

## Sheet: Suppl Tab6
	Supplementary Table 6. Confusion matrix of LASSO and PAMr in tumor and normal tissue based on TCGA data
		predicted class
	LASSO_tumor	BLCA	CHOL	BRCA	LUAD	LUSC	OV	PAAD	Total	PPR
actual class	BLCA	15	0	0	0	0	0	0	15	1
	CHOL	0	2	0	0	0	0	0	2	1
	BRCA	1	0	2	0	0	0	0	3	0.666667
	LUAD	0	0	1	11	1	0	0	13	0.846154
	LUSC	3	0	0	0	3	0	0	6	0.5
	OV	0	0	0	0	0	32	0	32	1
	PAAD	0	0	0	0	0	0	12	12	1
	Total	19	2	3	11	4	32	12	83
		predicted class
	LASSO_matched normal tissue	BLCA	CHOL	BRCA	LIHC	LUAD	LUSC	OV	PAAD	Total	PPR
actual class	BLCA	28	0	1	0	0	0	0	0	29	0.965517
	CHOL	0	1	0	0	0	0	0	0	1	1
	BRCA	1	0	63	0	1	0	0	0	65	0.969231
	LIHC	0	0	0	11	0	0	0	0	11	1
	LUAD	0	0	1	0	19	4	0	0	24	0.791667
	LUSC	0	0	0	0	1	13	0	0	14	0.928571
	OV	0	0	0	0	0	0	6	0	6	1
	PAAD	0	0	0	0	0	0	0	3	3	1
	Total	29	1	65	11	21	17	6	3	153
		predicted class
	PAMr_tumor	BLCA	CHOL	LBC	LUAD	LUSC	OV	PAAD	Total	PPR
actual class	BLCA	15	0	0	0	1	0	0	16	0.9375
	CHOL	0	2	0	0	0	0	0	2	1
	BRCA	0	0	2	0	0	0	0	2	1
	LUAD	0	0	0	8	0	0	0	8	1
	LUSC	4	0	1	3	3	0	0	11	0.272727
	OV	0	0	0	0	0	32	0	32	1
	PAAD	0	0	0	0	0	0	12	12	1
	Total	19	2	3	11	4	32	12	83
		predicted class
	PAMr_matched normal tissue	BLCA	CHOL	LBC	LIHC	LUAD	LUSC	OV	PAAD	Total	PPR
actual class	BLCA	25	0	0	0	0	1	0	0	26	0.961538
	CHOL	0	1	0	0	0	0	0	0	1	1
	BRCA	2	0	60	0	2	0	0	0	64	0.9375
	LIHC	0	0	1	11	0	0	0	0	12	0.916667
	LUAD	0	0	1	0	14	4	0	0	19	0.736842
	LUSC	2	0	3	0	2	12	0	0	19	0.631579
	OV	0	0	0	0	1	0	6	0	7	0.857143
	PAAD	0	0	0	0	2	0	0	3	5	0.6
	Total	29	1	65	11	21	17	6	3	153
PPR= positive prediction rate; LUAD: lung adenocarcinoma; LUSC: lung squamous cell carcinoma; PAAD: pancreas exocrine adenocarcinoma, LIHC: hepatocellular carcinoma; CHOL: cholangiocarcinoma; KIRC: kidney renal clear cell carcinoma; KIRP: kidney renal papillary cell carcinoma; CRC: colorectal adenocarcinoma; TGSC: germ cell seminomatous carcinoma; UCEC: endometrial adenocarcinoma; STAD: gastric a…
