# Supplementary material for: MicroRNA expression profiling with a droplet digital PCR assay enables molecular diagnosis and prognosis of cancers of unknown primary
Source: Mol Oncol. 2021 Jun 23;15(10):2732–51. doi: 10.1002/1878-0261.13026 (PMC8486570; doi:10.1002/1878-0261.13026)
Supplement: Supplementary file 9 — Table S7. CUP probabilities with PAMR and LASSO classifier models. [file MOL2-15-2732-s006.xlsx]

## Sheet: Foglio1
Supplementary Table 7 - CUP probabilities with PAMR and LASSO classifier models
ID sample	first_pamr	first_pamr_prob	second_pamr	second_pamr_prob	first_lasso	first_lasso_prob	second_lasso	second_lasso_prob
CB002	LBC	0.748766	UCEC	0.10791	LBC	0.336204	STAD-CRC	0.288056
CB003	HNSC	0.534593	LUSC	0.222852	HNSC	0.353632	LUSC	0.12999
CB011	GI-NET	0.767686	LUAD	0.132612	PAAD	0.449439	GI-NET	0.446202
CB012	CHOL	0.988296	KICA	0.00908974	LIHC	0.398533	CHOL	0.195337
CB013	STAD-CRC	0.930285	PAAD	0.0640386	STAD-CRC	0.778264	PAAD	0.0853216
CB014	TNBC	0.849224	LUAD	0.128644	TNBC	0.441015	CHOL	0.249388
CB033	LBC	0.996913	STAD-CRC	0.00122041	LBC	0.404966	STAD-CRC	0.308704
CB053	STAD-CRC	0.713081	LBC	0.282097	STAD-CRC	0.736688	LBC	0.115988
CB054	LBC	0.97867	BLCA	0.00794367	CHOL	0.656837	LBC	0.116061
CB055	CHOL	0.998771	TNBC	0.000732357	TNBC	0.302818	LIHC	0.23809
CB061	LBC	0.996661	PAAD	0.000552356	LBC	0.678332	CHOL	0.129761
CB062	LBC	0.310685	KICA	0.154458	CHOL	0.19449	KICA	0.144598
CB064	TNBC	0.439709	LUAD	0.373191	TNBC	0.267943	HNSC	0.230825
CB071	STAD-CRC	0.324846	CHOL	0.235512	CHOL	0.669656	KICA	0.0871623
CB090	STAD-CRC	0.999888	PAAD	5.87895e-05	STAD-CRC	0.942092	OV	0.0190049
CB095	BLCA	0.590965	TNBC	0.365979	BLCA	0.547878	TNBC	0.395171
CB097	PAAD	0.777447	STAD-CRC	0.121785	PAAD	0.564806	STAD-CRC	0.278077
CB098	TNBC	0.609371	LUAD	0.371553	TNBC	0.567474	LUAD	0.184717
CB100	LUAD	0.681492	TNBC	0.296727	TNBC	0.531094	LUAD	0.156017
CB101	TNBC	0.974708	HNSC	0.0248686	TNBC	0.754933	OV	0.118867
CB102	LBC	0.83809	LUAD	0.119863	LBC	0.267352	TNBC	0.176913
CB103	LUAD	0.954768	TNBC	0.0441973	LUAD	0.724198	TNBC	0.120695
CB104	LUSC	0.996149	BLCA	0.0019669	LUSC	0.450512	BLCA	0.427519
CB105	STAD-CRC	0.801196	PAAD	0.165331	STAD-CRC	0.63779	GI-NET	0.192439
CB106	GI-NET	0.878033	STAD-CRC	0.080387	STAD-CRC	0.644166	GI-NET	0.189139
CB108	LBC	0.575392	LUAD	0.194859	STAD-CRC	0.22317	LBC	0.185384
CB109	STAD-CRC	0.851477	PAAD	0.119764	STAD-CRC	0.781742	PAAD	0.0511276
CB110	OV	0.912379	TNBC	0.0845727	OV	0.92085	TNBC	0.0598289
CB112	LUAD	0.790053	KICA	0.0228069	LUAD	0.569771	KICA	0.0974142
CB115	PAAD	0.445848	STAD-CRC	0.275118	STAD-CRC	0.179563	PAAD	0.157246
CB116	STAD-CRC	0.975108	PAAD	0.0234879	STAD-CRC	0.82134	PAAD	0.105417
CB117	LUAD	0.876084	PAAD	0.0424785	LUAD	0.283133	PAAD	0.226826
CB118	LUAD	0.993803	PAAD	0.00255056	LUAD	0.733631	STAD-CRC	0.0928983
CB119	LUAD	0.415722	HNSC	0.325711	HNSC	0.337812	TNBC	0.188612
CB120	LUAD	0.668721	TNBC	0.143623	HNSC	0.298989	LUAD	0.231713
CB121	PAAD	0.380688	CHOL	0.302978	LUAD	0.356335	CHOL	0.259235
CB122	CHOL	0.718523	PAAD	0.249157	PAAD	0.462729	CHOL	0.130729
CB125	STAD-CRC	0.957449	PAAD	0.021812	STAD-CRC	0.91123	LUAD	0.0209107
PF005	LBC	0.958416	PAAD	0.0210591	STAD-CRC	0.185699	LBC	0.185841
PF006	LUAD	0.968955	LBC	0.0136829	LUAD	0.97645	BLCA	0.00800386
PF007	STAD-CRC	0.980619	PAAD	0.0166019	STAD-CRC	0.974073	TNBC	0.0118104
PF011	LUSC	0.687084	HNSC	0.157795	LUSC	0.469053	PAAD	0.127156
PF013	CHOL	0.705506	KICA	0.280796	CHOL	0.0855242	KICA	0.0783006
PF017	PAAD	0.773695	CHOL	0.207246	PAAD	0.861585	CHOL	0.0267985
PF018	STAD-CRC	0.509178	PAAD	0.250001	OV	0.280633	STAD-CRC	0.280217
PF019	LBC	0.522228	PAAD	0.386905	PAAD	0.339597	LBC	0.191023
PF020	PAAD	0.958556	STAD-CRC	0.00376586	PAAD	0.744088	STAD-CRC	0.0671571
PF021	LBC	0.525199	PAAD	0.362623	PAAD	0.464716	STAD-CRC	0.108756
PF022	PAAD	0.97773	STAD-CRC	0.0121906	PAAD	0.756376	STAD-CRC	0.172836
PF024	LUSC	0.668279	LBC	0.287015	LUSC	0.228629	BLCA	0.180414
PF025	LIHC	1	CHOL	1.69914e-09	LIHC	0.988197	HNSC	0.00442654
PF059	LUAD	0.869885	TNBC	0.0829046	STAD-CRC	0.184673	LUAD	0.171163
PF080	PAAD	0.805007	LUAD	0.165864	PAAD	0.555396	STAD-CRC	0.134823
