# Supplementary material for: MicroRNA expression profiling with a droplet digital PCR assay enables molecular diagnosis and prognosis of cancers of unknown primary
Source: Mol Oncol. 2021 Jun 23;15(10):2732–51. doi: 10.1002/1878-0261.13026 (PMC8486570; doi:10.1002/1878-0261.13026)
Supplement: Supplementary file 10 — Table S8. Association of miRNA expression with CUP overall survival (all miRNAs). [file MOL2-15-2732-s002.xlsx]

## Sheet: Sheet1
Supplementary table 8. Association of miRNA expression with CUP overall survival (all miRNAs)
miRNA	HR	lower 95%	upper 95%	p-value
miR-124-3p	0.11	0.034	0.36	0.00027
miR-9-3p	0.29	0.12	0.71	0.0071
miR-149-5p	0.32	0.13	0.78	0.012
miR-372-3p	0.33	0.12	0.89	0.028
miR-485-5p	0.37	0.16	0.9	0.028
miR-375	9.6	1.3	73	0.029
miR-25-3p	0.26	0.076	0.87	0.029
miR-27b-3p	2.6	1.1	6.1	0.032
miR-181a-2-3p	0.38	0.15	0.93	0.034
miR-10b-5p	0.35	0.13	0.93	0.036
miR-96-5p	2.5	1	6.2	0.041
miR-423-5p	3.5	1	12	0.044
miR-214-3p	2.6	1	6.6	0.046
miR-196a-5p	0.31	0.092	1.1	0.06
miR-193a-3p	0.15	0.02	1.1	0.067
miR-345-5p	0.36	0.12	1.1	0.07
miR-211-5p	0.43	0.17	1.1	0.076
miR-509-3p	0.48	0.22	1.1	0.078
miR-224-5p	2.2	0.89	5.5	0.087
miR-510-5p	0.28	0.066	1.2	0.091
miR-649	0.45	0.18	1.1	0.093
miR-210-3p	2.2	0.87	5.6	0.097
miR-361-5p	0.5	0.22	1.1	0.099
miR-152-3p	2	0.84	4.7	0.12
miR-30a-5p	2	0.83	4.6	0.12
miR-508-3p	0.51	0.22	1.2	0.12
miR-873-5p	0.42	0.14	1.3	0.12
miR-320a	0.49	0.2	1.2	0.12
miR-514a-3p	0.39	0.12	1.3	0.13
miR-29c-3p	4.3	0.58	32	0.15
miR-92b-3p	0.53	0.23	1.3	0.15
miR-99a-5p	0.52	0.22	1.3	0.15
miR-187-5p	1.8	0.76	4.4	0.17
miR-373-3p	0.56	0.24	1.3	0.17
miR-194-5p	1.7	0.78	3.9	0.18
miR-200c-3p	2.7	0.63	12	0.18
miR-182-5p	0.58	0.26	1.3	0.19
let-7i-5p	2.6	0.6	11	0.21
miR-200a-3p	1.7	0.74	3.9	0.21
miR-187-3p	2.6	0.56	12	0.22
miR-29a-3p	1.6	0.74	3.7	0.23
miR-31-5p	1.8	0.69	4.6	0.23
miR-148b-3p	0.4	0.084	1.9	0.25
miR-34a-5p	3.3	0.43	25	0.25
miR-204-5p	0.59	0.23	1.5	0.26
miR-30a-3p	1.9	0.63	5.6	0.26
miR-183-5p	0.63	0.28	1.4	0.27
miR-205-5p	0.64	0.28	1.4	0.28
miR-331-3p	0.61	0.24	1.5	0.28
miR-650	1.6	0.67	3.9	0.29
miR-194-3p	0.52	0.15	1.8	0.3
miR-135b-5p	2.8	0.36	21	0.32
miR-552-3p	1.7	0.6	4.7	0.32
let-7e-5p	0.64	0.26	1.6	0.34
miR-181b-5p	0.66	0.28	1.6	0.34
miR-661	0.65	0.27	1.6	0.34
miR-103a-3p	2.6	0.35	20	0.35
miR-363-3p	0.68	0.29	1.6	0.36
miR-506-3p	0.66	0.26	1.7	0.38
miR-215-5p	1.4	0.63	3.3	0.39
miR-192-5p	1.4	0.61	3.2	0.42
miR-130a-3p	1.4	0.59	3.3	0.44
miR-141-3p	1.4	0.59	3.2	0.45
miR-342-3p	0.72	0.31	1.7	0.45
miR-10a-3p	1.5	0.54	3.9	0.46
miR-146a-5p	1.4	0.57	3.4	0.47
miR-16-5p	0.75	0.33	1.7	0.49
miR-30c-5p	0.71	0.26	1.9	0.5
miR-92a-3p	0.76	0.33	1.8	0.52
miR-193b-3p	0.76	0.32	1.8	0.54
miR-142-3p	1.4	0.49	3.8	0.55
miR-106b-5p	0.64	0.14	2.9	0.56
miR-200b-5p	1.8	0.24	14	0.56
miR-382-5p	1.3	0.54	2.9	0.59
miR-340-3p	0.69	0.16	3	0.62
miR-138-5p	0.82	0.36	1.9	0.65
miR-10a-5p	1.2	0.52	2.7	0.69
miR-34b-3p	1.2	0.41	3.8	0.7
miR-200b-3p	1.2	0.51	2.6	0.71
miR-29b-3p	0.83	0.24	2.9	0.77
miR-24-3p	1.1	0.5	2.5	0.79
miR-126-5p	0.91	0.4	2.1	0.82
miR-19b-3p	0.94	0.41	2.2	0.89
miR-31-3p	1	0.46	2.4	0.93
miR-145-5p	1	0.4	2.7	0.94
miR-181a-5p	0.97	0.42	2.2	0.94
miR-200a-5p	0.98	0.44	2.2	0.96
For each miRNA the hazard ratio (HR) with 95% confidence interval and p-value (p) is reported for OS. Significant p-values (<0.05) are reported in bold.
